# Supplementary material for: Smooth predictions for age-period-cohort models: a comparison between splines and random process
Source: BMC Med Res Methodol. 2025 Jul 28;25:177. doi: 10.1186/s12874-025-02629-8 (PMC12306036; doi:10.1186/s12874-025-02629-8)
Supplement: Supplementary file 1 — Supplementary Material 1. We have provided all the relevant code and data in the following GitHub repository https://github.com/connorgascoigne/bayesian-splines. For the alcohol and self-harm related deaths illustration, we provide the code to run the analysis as well as the data we used, which fall under a UK Open Government License (https://www.nomisweb.co.uk/home/copyright.asp). [file 12874_2025_2629_MOESM1_ESM.zip]

Archive with 3 entries (3 files):
- supplementary_marked.zip
- manuscript_marked.zip
- supplementary_clean.zip
